# Supplementary material for: The efficacy of sampling strategies for estimating scabies prevalence
Source: PLoS Negl Trop Dis. 2022 Jun 9;16(6):e0010456. doi: 10.1371/journal.pntd.0010456 (PMC9216578; doi:10.1371/journal.pntd.0010456)
Supplement: S2 Table — Small, medium, and large population sizes represent ranges of [500, 1500], (1500, 2500], (2500, 4000]. For the scenarios with X’s in school sampling, sampling all school-aged children was insufficient to have 95% confidence that prevalence within the selected precision could be obtained. (XLSX) [file pntd.0010456.s007.xlsx]

## Sheet: Sheet1
		Precision
		Simple Random Sampling			Household Sampling			School Sampling
Population Size	a prioiri prevalence (%)	0.02	0.05	0.1	0.02	0.05	0.1	0.02	0.05	0.1
Small	5–10	0.5	0.15	0.05	>90%	0.5	0.2	X	0.15	0.05
Small	>10–20	0.7	0.25	0.1	>90%	0.7	0.4	X	X	0.15
Small	>20–30	0.7	0.4	0.1	>90%	0.8	0.5	X	X	0.1
Small	>30–40	0.9	0.3	0.1	>90%	0.8	0.5	X	X	0.1
Medium	5–10	0.4	0.1	0.03	0.8	0.25	0.15	X	0.1	0.03
Medium	>10–20	0.6	0.15	0.03	0.9	0.6	0.2	X	0.15	0.03
Medium	>20–30	0.7	0.2	0.05	>90%	0.6	0.25	X	0.2	0.05
Medium	>30–40	0.8	0.2	0.1	>90%	0.7	0.25	X	X	0.1
Large	5–10	0.3	0.05	0.01	0.7	0.25	0.1	X	0.05	0.03
Large	>10–20	0.4	0.1	0.03	0.9	0.4	0.15	X	0.1	0.03
Large	>20–30	0.5	0.1	0.03	0.9	0.5	0.15	X	0.15	0.05
Large	>30–40	0.5	0.15	0.03	0.9	0.5	0.2	X	0.15	0.03
